# Supplementary material for: Haptic-Based Manipulation Scheme of Magnetic Nanoparticles in a Multi-Branch Blood Vessel for Targeted Drug Delivery
Source: Micromachines (Basel). 2018 Jan 1;9(1):14. doi: 10.3390/mi9010014 (PMC6187296; doi:10.3390/mi9010014)
Supplement: Supplementary file 1 [file micromachines-09-00014-s001.zip]

Archive with 4 entries (3 files):
- micromachines-247399-supplementary/
- micromachines-247399-supplementary/FVF.mp4
- micromachines-247399-supplementary/SVF.mp4
- micromachines-247399-supplementary/UG.mp4
